# Supplementary material for: Integrated Histological, Ultrastructural, and Transcriptomic Analyses Reveal New Insights into Stamen Development in Cytoplasmic Male Sterile Tobacco (CMS K326)
Source: Plants (Basel). 2025 Aug 22;14(17):2613. doi: 10.3390/plants14172613 (PMC12430244; doi:10.3390/plants14172613)
Supplement: Supplementary file 1 [file plants-14-02613-s001.zip]

Archive with 1 entries (1 files):
- plants-3764595-supplementary.pdf
